# Supplementary material for: Novel Yersinia enterocolitica Prophages and a Comparative Analysis of Genomic Diversity
Source: Front Microbiol. 2019 May 29;10:1184. doi: 10.3389/fmicb.2019.01184 (PMC6548840; doi:10.3389/fmicb.2019.01184)
Supplement: TABLE S2 — The (pro)phages used in this study. [file Table_2.XLSX]

## Sheet: 工作表2
Table A2 The (pro)phages used in this study
Phage name	NCBI No.		Phage name	NCBI No.
BacteriophageL-413C	AY251033.1		Escherichiaphageslur14	NC_028448.1
BacteriophageRB32	NC_008515.1		EscherichiaphageUFV_AREG1	NC_031030.1
CitrobacterphageMoon	NC_027331.1		EscherichiaphagevB_EcoM_JS09	NC_024124.2
CitrobacterphagephiCFP-1	NC_028880.1		EscherichiaphagevB_EcoM_PhAPEC2	NC_024794.1
CitrobacterphageSH1	NC_031066.1		EscherichiaphagevB_EcoM-UFV13	NC_031103.1
CitrobacterphageSH2	NC_031092.1		EscherichiaphageWG01	NC_031928.1
Cronobactersakazakiiphage	NC_020078.1		EscherichiaphagewV7	NC_019505.1
EdwardsiellaphagePEi20	NC_028683.1		KlebsiellaphageJD18	NC_028686.1
Enterobacteriaphage13a	NC_011045.1		KlebsiellaphageK11	NC_011043.1
Enterobacteriaphage285P	NC_015249.1		KlebsiellaphageK5	NC_028800.1
EnterobacteriaphageAR1	NC_027983.1		KlebsiellaphageKP32	NC_028800.1
EnterobacteriaphageBA14	NC_011040.1		KlebsiellaphagePKO111	NC_013647.1
EnterobacteriaphageBp7	NC_019500.1		KlebsiellaphagevB_Kp1	NC_031095.1
EnterobacteriaphageCC31	NC_014662.1		KlebsiellaphagevB_KpnM_KpV477	NC_028688.1
EnterobacteriaphageHX01	NC_018855.1		KlebsiellaphagevB_KpnP_KpV289	NC_031087.1
EnterobacteriaphageIME08	NC_014260.1		KluyveraphageKvp1	NC_028977.1
Enterobacteriaphageime09	NC_019503.1		MorganellaphageMmP1	NC_011534.1
EnterobacteriaphageJS10	NC_012741.1		PectobacteriumbacteriophagePM2	NC_011085.3
EnterobacteriaphageJS98	NC_010105.1		SalmonellaphageBP12A	NC_028940.1
EnterobacteriaphageK30	NC_015719.1		SalmonellaphagephiSG-JL2	NC_031258.1
EnterobacteriaphageQL01	NC_028847.1		SalmonellaphageS16	NC_010807.1
EnterobacteriaphageRB14	NC_012638.1		SalmonellaphageSTML-198	NC_020416.1
EnterobacteriaphageRB51	NC_012635.1		SalmonellaphageSTP4-a	NC_027344.1
EnterobacteriaphageRB69	NC_004928.1		SalmonellaphagevB_SnwM_CGG4-1	NC_026607.2
EnterobacteriaphageT3	NC_003298.1		SalmonellaphageVi06	NC_031065.1
EnterobacteriaphageT4	NC_000866.4		ShigellaphagepSs-1	NC_015271.1
EnterobacteriaphageT7	NC_001604.1		ShigellaphageSHBML-50-1	NC_025829.1
EnterobacteriaphagevB_EcoM_ACG-C40	NC_019399.1		ShigellaphageShf125875	NC_031085.1
EnterobacteriaphagevB_EcoM_VR20	NC_028894.1		ShigellaphageShfl2	NC_025437.1
EnterobacteriaphagevB_EcoM_VR25	NC_028925.1		ShigellaphageSHFML-11	NC_030953.1
EnterobacteriaphagevB_EcoM_VR26	NC_028957.1		ShigellaphageSHFML-26	NC_031011.1
EnterobacteriaphagevB_EcoM_VR5	NC_028881.1		ShigellaphageSHSML-52-1	NC_031090.1
EnterobacteriaphagevB_EcoM-VR7	NC_014792.1		ShigellaphageSP18	NC_014595.1
EnterobacterphageE_2	NC_029102.1		StenotrophomonasphageIME15	NC_019416.1
EnterobacterphageE_3	NC_028795.1		Ypfϕ (from YersiniapestisCO92)	AL590842.1(YPO2271～2281)
EnterobacterphagePG7	NC_023561.1		YersiniapestisphagephiA1122	NC_004777.1
EnterobacterphagephiEap_1	NC_028772.1		YersiniaphageBerlin	NC_008694.1
ErwiniaphageFE44	NC_022744.1		YersiniaphagephiD1	NC_027353.1
ErwiniaphagevB_EamP-L1	NC_019510.1		YersiniaphagephiR1-37	NC_016163.1
Escherichiaphage64795_ec1	NC_031114.1		YersiniaphagephiR1-RT	NC_019909.1
EscherichiaphageAPCEc01	NC_029091.1		YersiniaphagephiYe-F10	KT008108.1
EscherichiaphageAv_05	NC_025830.1		YersiniaphagephiYeO3-12	NC_001271.1
EscherichiaphageCICC	NC_027387.1		YersiniaphagePST	NC_027404.1
Escherichiaphagee11_2	NC_024125.2		YersiniaphagePY54	NC_005069.1
EscherichiaphageECML_134	NC_025449.1		YersiniaphagevB_YenM_TG1	NC_028820.1
EscherichiaphageHY01	NC_027349.1		YersiniaphagevB_YenP_AP10	NC_028655.1
EscherichiaphageHY03	NC_031047.1		YersiniaphagevB_YenP_AP5	NC_025451.
EscherichiaphageMX01	NC_031934.1		YersiniaphagevB_YenP_ISAO8	NC_028850.1
EscherichiaphageP483	NC_028822.1		YersiniaphageYepe2	NC_011038.1
EscherichiaphageP694	NC_028863.1		YersiniaphageYep-phi	NC_023715.1
Escherichiaphageslur02	NC_028927.1		YersiniaphageYpP-G	JQ965702.1
Escherichiaphageslur07	NC_028863.1		YersiniaphageYpP-R	JQ965701.1
YersiniaphageYpsP-G	JQ965703.1		YersiniaphageYpP-Y	JQ965700.1
